# Supplementary material for: 5-Amino-1H-1,2,4-triazol-4-ium-3-carboxyl­ate hemihydrate
Source: Acta Crystallogr Sect E Struct Rep Online. 2011 Jul 23;67(Pt 8):o2073–4. doi: 10.1107/S160053681102811X (PMC3213518; doi:10.1107/S160053681102811X)
Supplement: Supplementary file 2 [file e-67-o2073-Isup2.hkl]

# 
# h,k,l, Fc-squared, Fo-squared, sigma(Fo-squared) and status flag 
# 
data_I
_shelx_title 'I in P-1' 
_shelx_refln_list_code          4 
_shelx_F_calc_maximum      184.59 
_exptl_crystal_F_000       284.00 
_reflns_d_resolution_high  0.8302 
 
loop_ 
 _symmetry_equiv_pos_as_xyz 
 'x, y, z' 
 '-x, -y, -z' 
 
_cell_length_a     6.5440 
_cell_length_b     6.9490 
_cell_length_c    12.0723 
_cell_angle_alpha  93.976 
_cell_angle_beta  105.012 
_cell_angle_gamma  99.703 
 
_shelx_F_squared_multiplier     1.000 
 
loop_ 
 _refln_index_h 
 _refln_index_k 
 _refln_index_l 
 _refln_F_squared_calc 
 _refln_F_squared_meas 
 _refln_F_squared_sigma 
 _refln_observed_status 
   2   0   0    34074.97    31103.10    820.81 o 
   3   0   0       79.59       74.35      2.53 o 
   4   0   0     6242.27     5954.98     95.23 o 
   5   0   0      128.32      128.97      5.43 o 
   6   0   0     1269.57     1252.83     29.29 o 
   7   0   0      106.55      115.70     11.51 o 
  -7   1   0        0.24        2.49      5.91 o 
  -6   1   0       16.56       21.94      3.70 o 
  -5   1   0        4.03        4.31      2.36 o 
  -4   1   0        0.76        3.34      1.85 o 
  -3   1   0        1.75       -0.22      1.78 o 
  -2   1   0        0.29       -0.58      0.77 o 
   1   1   0      357.62      310.57      5.52 o 
   2   1   0      535.41      561.25      8.08 o 
   3   1   0      518.59      501.94      7.89 o 
   4   1   0      156.83      157.66      4.04 o 
   5   1   0      212.61      211.64      7.16 o 
   6   1   0       26.70       29.24      8.09 o 
   7   1   0       43.85       63.14      9.95 o 
  -7   2   0        4.27        4.37      3.28 o 
  -6   2   0       52.62       58.57      6.33 o 
  -5   2   0       55.67       56.67      3.40 o 
  -4   2   0      143.88      142.33      4.30 o 
  -3   2   0      160.20      159.56      6.53 o 
  -2   2   0      221.55      185.69      5.91 o 
  -1   2   0       21.01       25.50      4.04 o 
   0   2   0      298.27      322.70      3.81 o 
   1   2   0       93.59       73.25      1.87 o 
   2   2   0      367.56      326.89      5.57 o 
   3   2   0       11.27        9.68      1.61 o 
   4   2   0      114.39      111.21      3.78 o 
   5   2   0        4.95        9.64      6.84 o 
   6   2   0       11.26       11.20      7.15 o 
  -7   3   0        5.62        9.18      2.70 o 
  -6   3   0        6.86        9.27      2.44 o 
  -5   3   0        1.02       -0.40      1.78 o 
  -4   3   0        6.66        6.53      2.49 o 
  -3   3   0      185.10      177.60      6.53 o 
  -2   3   0       40.79       52.25      2.49 o 
  -1   3   0      882.93      850.19     19.82 o 
   0   3   0      186.00      254.39      4.26 o 
   1   3   0      492.33      498.18      6.23 o 
   2   3   0       20.36       23.10      2.01 o 
   3   3   0      127.74      117.66      3.69 o 
   4   3   0       11.63       14.93      6.22 o 
   5   3   0       40.54       48.52      8.71 o 
   6   3   0       24.49       22.71      8.09 o 
  -7   4   0       39.52       47.21      4.18 o 
  -6   4   0       33.64       46.59      2.99 o 
  -5   4   0       81.01       80.40      3.96 o 
  -4   4   0       15.46       17.42      2.80 o 
  -3   4   0      305.54      298.90      9.02 o 
  -2   4   0        0.67        0.00      1.18 o 
  -1   4   0      967.37      939.42     17.67 o 
   0   4   0        2.65        5.39      1.93 o 
   1   4   0      807.54      785.52     11.67 o 
   2   4   0       20.34       21.89      3.09 o 
   3   4   0      214.31      220.34      7.05 o 
   4   4   0        3.20       -1.87      6.22 o 
   5   4   0       34.58       32.97      8.71 o 
  -6   5   0       15.88       18.97      3.73 o 
  -5   5   0       41.99       36.08      3.42 o 
  -4   5   0       22.77       26.09      2.35 o 
  -3   5   0      174.24      155.09      3.78 o 
  -2   5   0       82.19       82.44      3.12 o 
  -1   5   0      164.32      152.87      3.91 o 
   0   5   0      120.71      145.89      6.82 o 
   1   5   0       20.32       23.85      2.65 o 
   2   5   0       24.57       25.32      2.77 o 
   3   5   0        2.74        7.17      6.53 o 
   4   5   0        0.30       -2.36      3.66 o 
   5   5   0        7.32        7.14      4.54 o 
  -6   6   0      110.36      184.13     14.00 o 
  -5   6   0      155.25      136.54     14.00 o 
  -4   6   0      145.50      106.37     11.82 o 
  -3   6   0      334.10      309.46      6.73 o 
  -2   6   0      229.27      191.56      7.36 o 
  -1   6   0      520.72      437.08      9.97 o 
   0   6   0      381.29      443.56     11.00 o 
   1   6   0      318.36      260.46      8.38 o 
   2   6   0      295.66      279.01      9.55 o 
   3   6   0      102.41      105.18      6.20 o 
   4   6   0      114.95      123.81      7.08 o 
  -5   7   0        9.44      105.75      7.78 o 
  -4   7   0        9.58       51.94      8.40 o 
  -3   7   0       26.34       18.97      2.80 o 
  -2   7   0        0.66        0.21      1.55 o 
  -1   7   0       17.18       13.12      3.31 o 
   0   7   0        3.32        2.02      2.72 o 
   1   7   0        8.93       -0.49      6.49 o 
  -2   8   0       95.79       75.55      3.56 o 
  -1   8   0        0.14       -2.66      2.74 o 
   0   8   0       56.18       74.08      4.95 o 
   0  -8   1       76.99      103.62      7.62 o 
   1  -8   1       38.86       34.99      3.96 o 
   2  -8   1       73.91       65.67      3.37 o 
  -1  -7   1       44.38       40.86      6.63 o 
   0  -7   1       57.54       59.64      7.53 o 
   1  -7   1       25.51       27.74      3.58 o 
   2  -7   1      162.02      147.37      4.44 o 
   3  -7   1       25.96       23.67      3.82 o 
   4  -7   1      186.31      170.74      5.20 o 
   5  -7   1       25.20      153.34     10.89 o 
  -4  -6   1        1.55        4.67      3.73 o 
  -3  -6   1        5.02        5.29      3.44 o 
  -2  -6   1        3.54       -0.53      3.11 o 
  -1  -6   1       21.04       20.40      3.59 o 
   0  -6   1       71.27       88.63      4.64 o 
   1  -6   1      113.66      109.83      4.45 o 
   2  -6   1      101.64      105.69      3.94 o 
   3  -6   1      181.57      188.77      5.36 o 
   4  -6   1       32.43       32.81      2.95 o 
   5  -6   1       95.44       96.59      4.66 o 
  -5  -5   1        9.94        5.70      4.09 o 
  -4  -5   1       11.17       15.29      4.18 o 
  -3  -5   1        9.52       20.86      3.96 o 
  -2  -5   1       15.43       17.43      2.51 o 
  -1  -5   1        0.57        1.88      2.06 o 
   0  -5   1       77.71       86.89      3.94 o 
   1  -5   1        4.02        4.01      1.80 o 
   2  -5   1      226.83      201.73      4.28 o 
   3  -5   1       98.87       96.24      4.51 o 
   4  -5   1      151.29      138.89      5.68 o 
   5  -5   1      150.71      140.90      6.84 o 
   6  -5   1       56.52       48.83      5.29 o 
  -5  -4   1       41.16       38.57      8.71 o 
  -4  -4   1      203.51      193.77     13.06 o 
  -3  -4   1      115.94      118.80      5.50 o 
  -2  -4   1      402.98      393.86      7.64 o 
  -1  -4   1       85.23       86.63      3.57 o 
   0  -4   1      606.97      760.40     20.73 o 
   1  -4   1       19.23       14.77      1.92 o 
   2  -4   1      837.28      795.28     19.07 o 
   3  -4   1       87.15       82.27      3.97 o 
   4  -4   1      515.51      462.81     14.93 o 
   5  -4   1       37.44       39.93      3.40 o 
   6  -4   1      149.33      154.96      5.26 o 
   7  -4   1        9.96       12.60      3.08 o 
  -6  -3   1       19.43       18.97      7.78 o 
  -5  -3   1      117.27      112.28     11.20 o 
  -4  -3   1      135.78      120.06      9.95 o 
  -3  -3   1      178.04      180.80      7.32 o 
  -2  -3   1      350.39      312.12      7.60 o 
  -1  -3   1      150.03      130.47      2.72 o 
   0  -3   1      192.66      221.03      4.89 o 
   1  -3   1      165.08      148.42      3.87 o 
   2  -3   1       35.96       31.74      2.55 o 
   3  -3   1      149.90      144.94      6.22 o 
   4  -3   1       47.12       39.50      4.35 o 
   5  -3   1       29.95       29.15      2.77 o 
   6  -3   1       45.79       52.85      3.65 o 
   7  -3   1        0.00        2.09      2.40 o 
  -7  -2   1        2.78       -0.62      6.84 o 
  -6  -2   1       14.62       16.48      7.46 o 
  -5  -2   1       13.04       12.13      6.84 o 
  -4  -2   1      149.21      146.08      4.19 o 
  -3  -2   1       88.30       91.69      3.63 o 
  -2  -2   1      973.16      977.90     12.77 o 
  -1  -2   1       24.35       25.39      1.04 o 
   0  -2   1     2077.19     2504.10     49.61 o 
   1  -2   1       75.82       56.30      2.47 o 
   2  -2   1      604.21      582.56     16.80 o 
   3  -2   1        3.70        3.73      2.80 o 
   4  -2   1      114.65      105.13      3.63 o 
   5  -2   1        2.73        2.46      2.24 o 
   6  -2   1       44.75       46.15      3.75 o 
   7  -2   1        0.79        2.90      3.34 o 
  -7  -1   1       68.75       65.94      9.95 o 
  -6  -1   1      261.78      250.69     15.24 o 
  -5  -1   1      152.27      146.28      5.95 o 
  -4  -1   1      727.89      718.65     10.77 o 
  -3  -1   1      266.90      305.92     18.84 o 
  -2  -1   1     1433.69     1348.31     18.26 o 
  -1  -1   1      718.29      681.83     11.33 o 
   1  -1   1     1957.84     1798.38     35.39 o 
   2  -1   1      313.57      273.31      5.32 o 
   3  -1   1     1037.59     1019.03     17.51 o 
   4  -1   1      152.68      147.75      4.66 o 
   5  -1   1      318.00      293.97      7.77 o 
   6  -1   1       74.16       69.84      4.62 o 
   7  -1   1       88.18       81.49      9.95 o 
  -7   0   1        3.44        3.42      6.53 o 
  -6   0   1       20.14       20.21      4.33 o 
  -5   0   1        6.08        4.64      2.50 o 
  -4   0   1      144.57      128.93      4.66 o 
  -3   0   1       48.02       60.62      2.41 o 
  -2   0   1      332.88      342.04      4.70 o 
   1   0   1      160.86      147.55      2.32 o 
   2   0   1      821.76      786.76      9.63 o 
   3   0   1      291.51      270.81      6.18 o 
   4   0   1      366.74      344.01      8.12 o 
   5   0   1      147.53      136.17      5.55 o 
   6   0   1       76.96       93.93      9.95 o 
   7   0   1       35.22       42.30      9.02 o 
  -7   1   1       13.83        9.60      8.71 o 
  -6   1   1      138.05      143.69      5.79 o 
  -5   1   1       10.80        8.14      2.50 o 
  -4   1   1      417.87      428.17      8.79 o 
  -3   1   1       46.42       42.52      2.81 o 
  -2   1   1      730.64      691.35      9.98 o 
  -1   1   1      862.61      764.83     23.64 o 
   0   1   1      300.97      332.50      5.03 o 
   1   1   1     2277.99     2008.00     28.41 o 
   2   1   1      159.80      137.10      3.68 o 
   3   1   1      720.76      719.12     13.70 o 
   4   1   1       44.22       44.35      2.59 o 
   5   1   1      136.46      132.93      7.31 o 
   6   1   1        2.31        0.31      6.53 o 
   7   1   1       24.61       32.35      8.71 o 
  -7   2   1        3.28        2.86      2.55 o 
  -6   2   1       23.79       24.41      3.09 o 
  -5   2   1        3.15        0.63      2.08 o 
  -4   2   1       16.84       17.33      1.73 o 
  -3   2   1      352.09      341.20     10.89 o 
  -2   2   1       25.63       22.08      1.87 o 
  -1   2   1     2352.14     2308.47     53.57 o 
   0   2   1      178.15      199.35      2.45 o 
   1   2   1     1728.54     1697.38     19.01 o 
   2   2   1       38.16       47.09      2.36 o 
   3   2   1      392.11      385.27      7.60 o 
   4   2   1        4.56        6.22      1.91 o 
   5   2   1       88.85       96.11     10.58 o 
   6   2   1       23.30       34.21      8.09 o 
  -7   3   1       84.50      104.43      5.26 o 
  -6   3   1        2.23       -1.22      2.14 o 
  -5   3   1      444.03      448.91      8.78 o 
  -4   3   1        1.15       -2.18      2.18 o 
  -3   3   1     1308.63     1341.17     36.70 o 
  -1   3   1     1320.29     1368.18     30.82 o 
   0   3   1       10.93       12.17      1.48 o 
   1   3   1      352.82      380.07      5.32 o 
   2   3   1       42.58       46.93      3.19 o 
   3   3   1       82.20       94.19      3.55 o 
   4   3   1       41.01       41.37      7.78 o 
   5   3   1       26.59       33.59      8.40 o 
   6   3   1        7.45        9.64      7.46 o 
  -7   4   1        1.24        0.37      2.52 o 
  -6   4   1        8.36       11.72      2.52 o 
  -5   4   1        0.00       -1.76      1.76 o 
  -4   4   1       26.62       28.30      2.80 o 
  -2   4   1        0.11       -0.83      1.71 o 
  -1   4   1        7.88        3.60      1.16 o 
   0   4   1      157.42      177.90      4.85 o 
   1   4   1       49.36       54.39      2.55 o 
   2   4   1      141.10      128.91      4.33 o 
   3   4   1       87.96       99.53      8.71 o 
   4   4   1       49.00       53.19      8.71 o 
   5   4   1       38.85       35.77      8.71 o 
  -6   5   1        3.95        4.48      1.86 o 
  -4   5   1        0.02       -2.49      4.98 o 
  -3   5   1        5.91        3.73      4.98 o 
  -2   5   1        5.97        4.16      1.41 o 
  -1   5   1      128.06      113.05      4.01 o 
   0   5   1        1.55        3.06      2.18 o 
   1   5   1      104.73       87.43      3.93 o 
   2   5   1       17.37       21.87      2.70 o 
   3   5   1        8.41        5.57      3.58 o 
   4   5   1        8.75        5.75      4.16 o 
  -6   6   1        6.42      113.84      8.71 o 
  -5   6   1      259.68      269.35     19.59 o 
  -4   6   1       22.98       23.02      6.84 o 
  -3   6   1      306.34      288.89      6.13 o 
  -2   6   1       99.69       95.93      3.59 o 
  -1   6   1      366.91      350.53     10.48 o 
   0   6   1      138.45      168.85      6.23 o 
   1   6   1      347.61      331.53      9.75 o 
   2   6   1       54.05       53.40      4.82 o 
   3   6   1      164.49      178.04      7.88 o 
  -5   7   1      144.61      254.73     16.17 o 
  -3   7   1      161.81      146.08      5.47 o 
  -2   7   1        9.27        8.11      2.20 o 
  -1   7   1      113.13      110.53      8.68 o 
   0   7   1       79.66       77.79      5.14 o 
   1   7   1       91.53       84.60      8.40 o 
  -2   8   1      123.10      112.01      7.62 o 
  -1   8   1       15.45       19.71      4.20 o 
   0   8   1      153.27      187.80      7.43 o 
  -1  -8   2        3.57        4.04      9.33 o 
   0  -8   2      342.10      467.38     16.59 o 
   2  -8   2      295.62      283.34      6.94 o 
  -1  -7   2        3.43        0.09      2.93 o 
   0  -7   2       57.40       59.36      4.46 o 
   1  -7   2        4.43        5.73      1.95 o 
   2  -7   2      103.78       83.91      3.31 o 
   3  -7   2       12.13       20.29      4.53 o 
   4  -7   2       41.41       37.08      2.64 o 
  -4  -6   2        0.02       -1.80      3.11 o 
  -3  -6   2        5.66       22.65      7.78 o 
  -2  -6   2       32.96       25.73      4.13 o 
  -1  -6   2       34.58       31.07      3.89 o 
   0  -6   2       78.33       93.64      4.73 o 
   1  -6   2       62.50       47.73      3.01 o 
   2  -6   2       30.58       27.58      2.60 o 
   3  -6   2        8.72        7.15      3.11 o 
   4  -6   2       13.06       12.06      2.87 o 
   5  -6   2        3.19       20.84      7.78 o 
  -5  -5   2       13.11       10.18      4.60 o 
  -4  -5   2        0.87       -0.90      3.39 o 
  -3  -5   2        1.57        0.00      5.60 o 
  -2  -5   2        1.86       -1.29      2.46 o 
  -1  -5   2        1.38        0.02      1.98 o 
   0  -5   2        4.35        6.22      2.18 o 
   1  -5   2       59.60       57.85      3.25 o 
   2  -5   2       11.86       11.77      1.97 o 
   3  -5   2      113.51      106.19      5.01 o 
   4  -5   2       85.45       80.73      4.76 o 
   5  -5   2       45.22       45.41      4.67 o 
   6  -5   2       84.77       82.42      6.22 o 
  -6  -4   2       16.06       16.48      7.78 o 
  -5  -4   2        6.69        5.29      6.84 o 
  -4  -4   2       30.38       47.90      8.40 o 
  -3  -4   2        0.14       -1.13      2.00 o 
  -2  -4   2       83.16       78.19      3.27 o 
  -1  -4   2       84.82       90.83      4.13 o 
   0  -4   2      250.31      313.90      6.01 o 
   1  -4   2      260.09      253.94      6.31 o 
   2  -4   2      292.45      275.19      8.12 o 
   3  -4   2       90.26       96.84      9.18 o 
   4  -4   2       39.02       44.48      4.67 o 
   5  -4   2       18.89       19.35      2.96 o 
   6  -4   2        3.94        6.70      2.26 o 
  -6  -3   2        2.18       -3.73      6.22 o 
  -5  -3   2      118.67      107.62     11.20 o 
  -4  -3   2        0.78        0.78      2.00 o 
  -3  -3   2      530.06      520.04      8.55 o 
  -2  -3   2       98.16       88.03      2.58 o 
  -1  -3   2     1280.36     1257.51     14.76 o 
   0  -3   2      296.35      329.64      6.43 o 
   1  -3   2      916.84      924.27     17.44 o 
   2  -3   2        6.26        4.87      1.95 o 
   3  -3   2      463.71      452.24     14.62 o 
   4  -3   2       50.84       48.52      4.98 o 
   5  -3   2      220.92      218.33      6.02 o 
   6  -3   2       57.45       60.46      3.99 o 
   7  -3   2       86.56      107.35      8.24 o 
  -7  -2   2       45.71       40.43      9.33 o 
  -6  -2   2        0.73       -5.91      5.91 o 
  -5  -2   2      121.65      108.55     10.58 o 
  -4  -2   2        4.11        4.93      1.70 o 
  -3  -2   2      551.48      543.37     11.11 o 
  -2  -2   2        0.30       -0.57      1.40 o 
  -1  -2   2     1544.21     1429.22     18.40 o 
   0  -2   2      369.79      414.38      6.65 o 
   1  -2   2      616.71      548.05     10.63 o 
   2  -2   2      605.02      562.97     17.11 o 
   3  -2   2       12.41        9.33      3.11 o 
   4  -2   2      189.38      176.06      5.00 o 
   5  -2   2        0.01       -1.74      2.26 o 
   6  -2   2       41.16       42.42      3.75 o 
   7  -2   2        5.53        1.24      5.60 o 
  -7  -1   2       17.03       18.04      7.46 o 
  -6  -1   2      224.74      234.52     14.62 o 
  -5  -1   2       23.77       23.13      3.29 o 
  -4  -1   2      316.17      328.52      6.09 o 
  -3  -1   2      141.48      146.04      4.32 o 
  -2  -1   2      346.09      336.78      5.12 o 
  -1  -1   2     1125.85     1107.27     14.47 o 
   0  -1   2      327.15      414.81      5.74 o 
   1  -1   2     1822.19     1669.87     31.78 o 
   2  -1   2      319.46      308.28      6.26 o 
   3  -1   2      308.27      300.88      8.38 o 
   4  -1   2       65.64       64.26      3.53 o 
   5  -1   2       11.10       10.14      2.80 o 
   6  -1   2        1.21        2.97      3.58 o 
   7  -1   2        0.18        3.42      6.22 o 
  -7   0   2        0.22       -2.18      5.91 o 
  -6   0   2       68.31       74.01      7.63 o 
  -5   0   2       12.48       13.71      2.83 o 
  -4   0   2      292.68      317.50      7.47 o 
  -3   0   2      228.05      236.03      4.10 o 
  -2   0   2      763.57      798.28      9.59 o 
  -1   0   2     1069.70     1021.57     25.46 o 
   1   0   2      273.31      250.76      4.50 o 
   2   0   2      879.72      836.61     11.39 o 
   3   0   2       22.65       23.67      2.17 o 
   4   0   2      613.28      590.64     12.24 o 
   5   0   2       14.45       14.09      3.09 o 
   6   0   2      319.53      289.88     16.17 o 
   7   0   2       16.64       10.89      7.15 o 
  -7   1   2       54.25       60.77      5.75 o 
  -6   1   2        2.21        0.40      2.67 o 
  -5   1   2      263.81      259.87      6.87 o 
  -4   1   2       22.67       24.19      2.48 o 
  -3   1   2      746.09      762.66     13.32 o 
  -2   1   2      347.78      323.63      4.44 o 
  -1   1   2     1062.55     1022.35     12.14 o 
   0   1   2      231.08      243.45      3.46 o 
   1   1   2     1073.05     1021.90     14.30 o 
   2   1   2        2.09        1.86      1.68 o 
   3   1   2      731.02      718.08     11.84 o 
   4   1   2        0.89        2.63      1.62 o 
   5   1   2      339.54      337.16     17.11 o 
   6   1   2        7.26       15.86      7.15 o 
  -7   2   2        6.59        8.36      2.80 o 
  -6   2   2        0.02       -2.33      2.33 o 
  -5   2   2       97.38       93.48      3.81 o 
  -4   2   2        5.02        4.26      1.41 o 
  -3   2   2      460.26      459.04      9.89 o 
  -2   2   2        0.19       -1.24      1.24 o 
  -1   2   2      470.43      434.90      8.34 o 
   0   2   2        0.52        2.49      0.60 o 
   1   2   2        8.65       10.93      1.57 o 
   2   2   2      107.98       90.76      3.19 o 
   3   2   2        0.61        0.73      0.78 o 
   4   2   2       92.69       92.07      7.15 o 
   5   2   2        0.63       -0.93      6.53 o 
   6   2   2       27.37       25.19      8.09 o 
  -7   3   2        9.19       10.49      2.70 o 
  -6   3   2      124.34      128.84      4.65 o 
  -5   3   2       45.94       47.80      3.17 o 
  -4   3   2      436.02      432.43      9.57 o 
  -2   3   2      722.76      741.81     20.84 o 
  -1   3   2     1178.77     1165.13     18.14 o 
   0   3   2      225.87      313.88      4.64 o 
   1   3   2      623.39      608.44      7.72 o 
   2   3   2       59.91       55.18      2.65 o 
   3   3   2      126.85      124.88      4.05 o 
   4   3   2       40.61       44.48      8.09 o 
   5   3   2       26.18       34.52      8.40 o 
   6   3   2       30.68       32.66      9.02 o 
  -7   4   2       77.04       77.15      4.60 o 
  -6   4   2        3.27        2.18      2.20 o 
  -5   4   2      117.36      106.86      3.74 o 
  -2   4   2      174.09      196.90      5.96 o 
  -1   4   2      527.81      509.84      8.67 o 
   0   4   2      148.23      206.72      4.19 o 
   1   4   2      420.70      404.34      7.07 o 
   2   4   2       12.24       16.39      2.37 o 
   3   4   2       95.39       91.15      6.27 o 
   4   4   2        0.04       -0.31      6.53 o 
   5   4   2        6.67       22.39      7.78 o 
  -7   5   2       26.42       27.06      4.35 o 
  -6   5   2      200.26      205.28      7.78 o 
  -4   5   2      536.24      494.23     26.44 o 
  -3   5   2       11.75       16.48      5.29 o 
  -2   5   2      758.18      704.34     13.69 o 
  -1   5   2       22.13       22.39      2.43 o 
   0   5   2      550.38      646.66     13.77 o 
   1   5   2      107.38       97.13      4.48 o 
   2   5   2      379.78      361.71      7.85 o 
   3   5   2      112.54      102.75      7.00 o 
   4   5   2      240.12      235.60      9.78 o 
  -5   6   2      106.33       94.24     11.82 o 
  -4   6   2      750.58      674.00     34.21 o 
  -3   6   2      244.25      216.95     11.04 o 
  -2   6   2     1112.61      963.65     18.31 o 
  -1   6   2      250.25      220.70      6.61 o 
   0   6   2      778.29      862.40     17.99 o 
   1   6   2      241.94      229.19     11.20 o 
   3   6   2      217.48      235.87      9.33 o 
  -5   7   2       12.24      141.52      8.40 o 
  -3   7   2       31.42       31.49      7.00 o 
  -2   7   2       22.94       35.29      4.58 o 
  -1   7   2       15.54       21.17      5.80 o 
   0   7   2       56.45       73.10      6.52 o 
   1   7   2        0.32        0.00      4.04 o 
  -1   8   2       11.75       20.22      3.62 o 
   0  -8   3        0.46        5.25      6.05 o 
   1  -8   3       17.01       20.72      3.05 o 
   2  -8   3       13.48       18.82      2.97 o 
  -1  -7   3       11.01        6.01      3.21 o 
   0  -7   3        0.96        0.12      2.33 o 
   1  -7   3        0.37        4.40      2.74 o 
   2  -7   3       16.35       12.16      2.38 o 
   3  -7   3        3.42       10.20      3.28 o 
   4  -7   3       52.75       44.79      4.67 o 
  -4  -6   3        6.94        3.02      3.39 o 
  -3  -6   3      256.71      255.36     14.31 o 
  -2  -6   3        1.64       -0.08      4.60 o 
  -1  -6   3      478.60      426.25      9.07 o 
   0  -6   3       11.40       21.12      2.52 o 
   1  -6   3      449.39      405.87      8.09 o 
   2  -6   3       20.97       25.12      7.46 o 
   3  -6   3      241.04      233.42      8.50 o 
   4  -6   3        0.06        0.31      2.83 o 
   5  -6   3      145.78      144.74     16.64 o 
  -5  -5   3      186.20      184.92      8.73 o 
  -4  -5   3       19.59       18.98      4.18 o 
  -3  -5   3      342.35      371.18     34.68 o 
  -2  -5   3       40.96       39.17      3.46 o 
  -1  -5   3      296.63      275.02      6.62 o 
   0  -5   3      113.70      127.25      4.04 o 
   1  -5   3      100.38       89.67      4.98 o 
   2  -5   3      239.98      204.45      8.24 o 
   3  -5   3       43.82       44.36      3.89 o 
   4  -5   3      139.03      128.91      6.27 o 
   5  -5   3       13.75       14.76      3.64 o 
   6  -5   3       30.58       27.70      3.40 o 
  -6  -4   3       16.96       23.64      8.40 o 
  -5  -4   3        5.92        0.00      6.84 o 
  -4  -4   3       47.54       65.01      9.33 o 
  -3  -4   3       22.33       23.75      2.50 o 
  -2  -4   3      239.23      237.53      5.22 o 
  -1  -4   3      149.53      123.87      3.97 o 
   0  -4   3      699.94      853.98     12.28 o 
   1  -4   3       76.79       64.96      4.11 o 
   2  -4   3      470.43      444.96      9.94 o 
   3  -4   3       19.96       19.25      3.00 o 
   4  -4   3      138.07      125.03      7.46 o 
   5  -4   3       17.94       19.03      3.40 o 
   6  -4   3       50.99       48.75      4.05 o 
  -6  -3   3        6.26        3.42      6.53 o 
  -5  -3   3       17.08        7.46      6.22 o 
  -4  -3   3        6.45        5.98      2.87 o 
  -3  -3   3      124.62      149.72     11.84 o 
  -2  -3   3       33.92       32.17      2.25 o 
  -1  -3   3      518.97      458.63      8.62 o 
   0  -3   3       15.84       21.20      2.50 o 
   1  -3   3      483.66      434.49      9.29 o 
   2  -3   3      206.29      189.95      6.68 o 
   3  -3   3       68.22       61.27      4.98 o 
   4  -3   3      104.39       93.06      5.04 o 
   5  -3   3        4.45        5.51      2.33 o 
   6  -3   3       24.99       22.21      3.02 o 
  -7  -2   3        0.26        4.04      7.15 o 
  -6  -2   3        5.29        0.62      6.84 o 
  -5  -2   3       15.12       14.00      6.53 o 
  -4  -2   3       15.37       14.62      2.28 o 
  -3  -2   3      275.20      265.78      8.79 o 
  -2  -2   3        1.27        3.30      2.23 o 
  -1  -2   3     1979.12     2056.04     25.10 o 
   0  -2   3      111.52      153.41      3.72 o 
   1  -2   3     3975.42     3929.21     77.70 o 
   2  -2   3       14.74       23.33      4.04 o 
   3  -2   3     1514.34     1450.18     30.29 o 
   4  -2   3        0.48       -1.96      1.96 o 
   5  -2   3      226.36      219.66      6.62 o 
   6  -2   3        0.83       -1.67      3.14 o 
   7  -2   3       15.98       18.35      7.15 o 
  -7  -1   3        0.53       -3.11      6.22 o 
  -6  -1   3        2.05       -1.24      6.22 o 
  -5  -1   3        0.68        0.38      2.55 o 
  -4  -1   3        3.44        3.82      1.54 o 
  -3  -1   3       30.78       32.36      2.49 o 
  -2  -1   3       10.69       11.69      1.51 o 
  -1  -1   3      290.29      291.75      4.15 o 
   0  -1   3       25.91       29.28      1.28 o 
   1  -1   3       17.48       25.82      2.80 o 
   2  -1   3        5.00        4.28      1.82 o 
   3  -1   3       50.22       56.86      3.19 o 
   4  -1   3       11.91       19.37      3.03 o 
   5  -1   3       32.69       33.46      3.58 o 
   6  -1   3       17.49       22.39      7.15 o 
   7  -1   3        3.84       13.69      7.15 o 
  -7   0   3        2.69       -4.67      5.60 o 
  -6   0   3       13.24       19.68      3.31 o 
  -5   0   3        0.90        0.80      2.33 o 
  -4   0   3      126.89      123.55      4.52 o 
  -3   0   3        0.23        0.72      1.39 o 
  -2   0   3      624.16      634.73      7.87 o 
  -1   0   3      191.35      209.39      2.98 o 
   0   0   3      443.62      515.76      8.66 o 
   1   0   3      609.09      624.28     11.05 o 
   2   0   3        3.66        2.93      1.80 o 
   3   0   3      195.02      199.45      4.85 o 
   4   0   3        0.06       -2.15      2.15 o 
   5   0   3       59.24       57.37      5.45 o 
   6   0   3       12.18       10.26      6.53 o 
  -7   1   3       32.73       37.69      4.86 o 
  -6   1   3       19.21       24.26      3.14 o 
  -5   1   3       38.58       44.96      3.25 o 
  -4   1   3       25.10       27.06      2.38 o 
  -3   1   3       11.43        8.92      2.01 o 
  -2   1   3       84.64       81.74      1.89 o 
  -1   1   3        0.44        0.54      0.47 o 
   0   1   3     1259.11     1468.83     18.27 o 
   1   1   3       68.97       60.05      2.30 o 
   2   1   3      734.16      703.05     17.42 o 
   3   1   3       14.58       17.21      2.02 o 
   4   1   3      197.88      202.76      7.91 o 
   5   1   3        2.72        0.93      5.91 o 
   6   1   3       59.43       63.76      9.95 o 
  -7   2   3        8.06        9.30      2.87 o 
  -6   2   3      196.89      206.25      6.42 o 
  -5   2   3       29.63       30.85      2.63 o 
  -4   2   3      386.90      366.55      7.17 o 
  -3   2   3        0.88        0.00      2.18 o 
  -2   2   3      805.34      770.50     15.89 o 
  -1   2   3      220.18      229.12      3.83 o 
   0   2   3     1422.38     1718.02     16.54 o 
   1   2   3      169.56      180.25      3.87 o 
   2   2   3      776.58      696.17     13.83 o 
   3   2   3       10.56       13.01      2.23 o 
   4   2   3      166.28      152.72     11.51 o 
   5   2   3        0.16       -0.31      6.53 o 
   6   2   3       14.64       23.02      8.09 o 
  -7   3   3        4.14        6.68      2.55 o 
  -6   3   3        1.25        1.44      2.06 o 
  -5   3   3        0.33        0.58      1.71 o 
  -4   3   3        0.08       -1.24      1.56 o 
  -3   3   3       17.13       16.48      1.87 o 
  -2   3   3       23.34       26.44      2.80 o 
  -1   3   3        0.02       -0.46      1.22 o 
   0   3   3        6.78       13.54      1.40 o 
   1   3   3       66.62       63.44      2.42 o 
   2   3   3       55.02       52.50      2.80 o 
   3   3   3       34.91      101.09      8.09 o 
   4   3   3       98.07      101.40     10.58 o 
   5   3   3        3.85       -0.93      6.84 o 
  -7   4   3       14.61       10.89      4.35 o 
  -6   4   3       11.54       12.44      3.73 o 
  -3   4   3        5.69        5.91      1.24 o 
  -2   4   3       93.24       98.71      2.95 o 
  -1   4   3       17.77       14.85      1.62 o 
   0   4   3      332.04      407.00      6.25 o 
   1   4   3        0.22        0.85      1.48 o 
   2   4   3      213.21      196.85      6.69 o 
   3   4   3        2.56       -2.80      5.60 o 
   4   4   3       46.78       56.92      9.02 o 
   5   4   3        0.48       -1.87      6.22 o 
  -7   5   3        0.80        0.00      3.11 o 
  -4   5   3      151.97      135.92     12.13 o 
  -2   5   3       37.14       35.25      2.66 o 
  -1   5   3      106.77      106.05      4.30 o 
   0   5   3        6.01        9.48      2.68 o 
   1   5   3      153.91      158.99      5.58 o 
   2   5   3        2.97        3.69      2.58 o 
   3   5   3       65.11       73.68      5.83 o 
   4   5   3        0.02       -3.23      3.66 o 
  -5   6   3        3.47       11.51      5.60 o 
  -4   6   3       48.23       50.08      8.09 o 
  -3   6   3        4.70        8.32      2.01 o 
  -2   6   3       16.06       14.84      2.37 o 
  -1   6   3       12.52       16.73      2.77 o 
   0   6   3        0.24       -0.93      3.11 o 
   1   6   3        0.22        4.37      4.20 o 
   2   6   3        0.33        4.98      4.35 o 
   3   6   3        0.52       12.13      5.29 o 
  -5   7   3       19.49      187.55     10.58 o 
  -4   7   3       13.86      126.28      8.71 o 
  -3   7   3       60.77       54.96      3.73 o 
  -2   7   3       33.77       35.03      3.50 o 
  -1   7   3      142.95      126.62      9.02 o 
   0   7   3       11.22       17.18      3.74 o 
   1   7   3      121.36      122.55      9.64 o 
  -2   8   3       10.40        7.75      2.83 o 
   0  -8   4        0.97       -0.62      2.39 o 
   1  -8   4        2.99        8.40      4.04 o 
  -2  -7   4      223.18      186.93     20.84 o 
  -1  -7   4      110.49      116.16      5.90 o 
   0  -7   4      391.04      455.13     11.09 o 
   1  -7   4       84.21       71.45      4.87 o 
   2  -7   4      409.65      367.99      9.48 o 
   3  -7   4       87.14       77.35     10.42 o 
   4  -7   4      192.45      197.99     36.39 o 
  -4  -6   4       19.22       21.55      4.02 o 
  -3  -6   4        9.71       17.73      6.53 o 
  -2  -6   4       72.33       60.72      4.75 o 
  -1  -6   4       37.79       40.31      2.79 o 
   0  -6   4       86.91       91.42      4.00 o 
   1  -6   4       44.37       49.95      3.02 o 
   2  -6   4        9.42        6.88      2.83 o 
   3  -6   4       68.90       71.90      5.23 o 
   4  -6   4        3.20       10.37      3.59 o 
   5  -6   4       77.71       75.89      6.53 o 
  -5  -5   4       15.28       23.63      4.66 o 
  -4  -5   4       39.70       41.75      6.69 o 
  -3  -5   4      114.51      126.77      8.09 o 
  -2  -5   4       79.48       73.36      4.23 o 
  -1  -5   4      297.92      262.53      5.74 o 
   0  -5   4       33.63       38.03      2.63 o 
   1  -5   4      206.14      175.87      7.32 o 
   2  -5   4        7.17        5.96      2.55 o 
   3  -5   4       49.04       43.02      4.14 o 
   4  -5   4        6.81        7.11      3.52 o 
   5  -5   4       16.24       18.12      3.87 o 
   6  -5   4        3.19        4.38      2.52 o 
  -6  -4   4       16.73       11.20      8.40 o 
  -5  -4   4        0.57       -1.56      6.84 o 
  -4  -4   4      103.36      104.82     10.58 o 
  -3  -4   4        0.26        1.69      1.71 o 
  -2  -4   4      346.99      343.63      7.83 o 
  -1  -4   4       52.94       48.18      2.42 o 
   0  -4   4      390.91      461.76      8.58 o 
   1  -4   4      127.20       98.38      5.04 o 
   2  -4   4       94.94       84.77      4.84 o 
   3  -4   4       10.40        4.50      2.92 o 
   4  -4   4       23.18       27.37      4.67 o 
   5  -4   4        9.14       13.50      3.40 o 
   6  -4   4       12.67       13.90      2.62 o 
  -6  -3   4      162.67      154.89     13.37 o 
  -5  -3   4        5.13       -0.93      5.91 o 
  -4  -3   4      453.03      441.98     20.22 o 
  -3  -3   4        0.00        2.72      1.66 o 
  -2  -3   4      756.92      732.14      9.90 o 
  -1  -3   4        9.39       10.47      1.90 o 
   0  -3   4      635.73      769.43     27.07 o 
   1  -3   4      231.36      202.09      7.11 o 
   2  -3   4      538.67      501.96     15.24 o 
   3  -3   4      229.27      210.26      9.64 o 
   4  -3   4      311.18      283.65      9.11 o 
   5  -3   4       80.44       68.67      4.10 o 
   6  -3   4      108.21       97.00      6.33 o 
  -7  -2   4        2.12        2.18      7.15 o 
  -6  -2   4       12.18       19.28      7.15 o 
  -5  -2   4       22.89       27.37      7.46 o 
  -4  -2   4        3.90        2.20      1.27 o 
  -3  -2   4      250.84      251.80     10.77 o 
  -2  -2   4       98.19       95.42      3.18 o 
  -1  -2   4      904.03      940.81     14.25 o 
   0  -2   4       73.78       89.80      2.79 o 
   1  -2   4      472.76      437.86      9.07 o 
   2  -2   4       18.09       16.80      3.42 o 
   4  -2   4       22.87       24.28      3.29 o 
   5  -2   4        3.96        4.60      2.66 o 
   6  -2   4       21.31       23.67      4.18 o 
  -7  -1   4        4.45       -0.93      6.84 o 
  -6  -1   4        6.99        8.09      6.53 o 
  -5  -1   4       14.14       10.47      2.83 o 
  -4  -1   4       59.14       53.37      3.28 o 
  -3  -1   4      195.84      190.04      4.12 o 
  -2  -1   4      331.11      326.33      5.77 o 
  -1  -1   4      348.51      346.65      5.40 o 
   0  -1   4      384.40      425.21      6.28 o 
   1  -1   4       45.76       42.11      2.53 o 
   2  -1   4        5.10        0.97      1.82 o 
   4  -1   4       10.77       12.98      2.62 o 
   5  -1   4       24.48       19.16      4.28 o 
   6  -1   4        6.05        4.98      6.22 o 
  -7   0   4       11.02       13.37      7.15 o 
  -6   0   4        2.30        3.53      2.93 o 
  -5   0   4       54.68       48.99      3.69 o 
  -4   0   4       36.60       33.63      2.92 o 
  -3   0   4       75.80       71.94      4.97 o 
  -2   0   4        7.63        6.49      1.07 o 
  -1   0   4       17.81       15.31      0.82 o 
   0   0   4      197.02      252.54      5.08 o 
   1   0   4       83.85       64.54      3.13 o 
   2   0   4      117.38      111.69      3.59 o 
   3   0   4       61.47       80.57     10.99 o 
   4   0   4        6.53        6.78      2.66 o 
   5   0   4       11.68       14.62      6.53 o 
   6   0   4        1.32        4.35      6.53 o 
  -7   1   4        1.41       -0.89      3.27 o 
  -6   1   4      174.80      194.97      6.56 o 
  -5   1   4        6.10        7.11      2.47 o 
  -4   1   4     1137.09     1123.57     24.39 o 
  -3   1   4       12.54       17.86      1.58 o 
  -2   1   4     3841.19     3969.08     46.87 o 
  -1   1   4       24.65       19.21      0.86 o 
   0   1   4     3169.13     3993.40     43.13 o 
   1   1   4       56.65       58.28      2.61 o 
   2   1   4      545.73      485.18      9.25 o 
   3   1   4        0.68        1.36      1.47 o 
   4   1   4       33.29       34.89      4.56 o 
   5   1   4        1.59        4.35      6.53 o 
   6   1   4        0.42        1.56      6.53 o 
  -7   2   4        0.52        0.02      2.46 o 
  -6   2   4       85.74       86.17      4.48 o 
  -5   2   4       41.95       50.68      4.06 o 
  -4   2   4      264.34      255.11      7.25 o 
  -3   2   4      280.93      280.74      6.90 o 
  -2   2   4      830.91      816.39     10.74 o 
  -1   2   4      361.60      343.03      5.40 o 
   0   2   4     1130.23     1364.30     14.22 o 
   1   2   4       19.01       15.66      1.80 o 
   2   2   4      289.60      251.86      5.08 o 
   3   2   4        0.61        5.32      2.12 o 
   4   2   4       26.33       23.02      7.15 o 
   5   2   4        0.01        1.24      6.53 o 
  -7   3   4      178.82      193.84      8.01 o 
  -6   3   4       60.43       63.27      4.69 o 
  -5   3   4      453.00      466.79     18.35 o 
  -4   3   4      101.01       94.14      3.50 o 
  -3   3   4      690.14      731.32     12.74 o 
  -2   3   4      236.27      214.15      3.73 o 
  -1   3   4      420.01      468.54      7.30 o 
   0   3   4      615.06      717.82      9.49 o 
   1   3   4      234.01      257.12      5.09 o 
   2   3   4      473.92      421.32      7.08 o 
   3   3   4      138.91      137.16     11.20 o 
   4   3   4      164.43      140.27     11.82 o 
   5   3   4       60.44       66.25     10.26 o 
  -7   4   4        5.75        4.35      4.04 o 
  -6   4   4       20.46       21.77      4.35 o 
  -3   4   4        8.31       12.26      1.69 o 
  -2   4   4        0.30       -0.02      1.04 o 
  -1   4   4        1.58        3.60      1.67 o 
   0   4   4        2.61        3.04      1.18 o 
   1   4   4        1.63       -0.04      1.86 o 
   2   4   4        3.07        5.15      2.35 o 
   3   4   4        1.60       18.66      7.15 o 
   4   4   4        8.69        8.71      6.84 o 
  -4   5   4        0.84       -0.62      4.67 o 
  -3   5   4      691.25      664.38     12.79 o 
  -2   5   4        5.33        4.27      2.11 o 
  -1   5   4      740.37      662.21     13.79 o 
   1   5   4      237.67      223.14      6.79 o 
   2   5   4        0.17       -2.91      2.91 o 
   3   5   4       22.92       33.81      4.78 o 
   4   5   4        0.26       -3.44      3.44 o 
  -5   6   4       63.43       96.42      9.64 o 
  -4   6   4       79.91       86.16      9.33 o 
  -3   6   4       47.85       38.43      3.73 o 
  -2   6   4      107.47       99.41      7.38 o 
  -1   6   4        0.51       -0.59      2.33 o 
   0   6   4      179.39      219.19      8.36 o 
   1   6   4       35.46       53.81      7.15 o 
   2   6   4      196.49      174.18     10.58 o 
  -3   7   4       20.86       58.16      5.29 o 
  -2   7   4       83.58       71.67      4.47 o 
  -1   7   4       19.83       19.39      5.91 o 
   0   7   4      135.08      180.68      8.86 o 
   1  -8   5      106.81      100.83      4.69 o 
  -2  -7   5        8.07       -6.53      9.33 o 
  -1  -7   5        0.19       -1.80      3.58 o 
   0  -7   5       16.59       26.95      3.41 o 
   1  -7   5        1.22       -0.13      1.93 o 
   2  -7   5        1.78        6.56      3.89 o 
   3  -7   5        0.39       -0.93      3.11 o 
  -4  -6   5       84.04       91.44     10.26 o 
  -3  -6   5      242.37      229.23     13.69 o 
  -2  -6   5       90.02       93.32     11.04 o 
  -1  -6   5      360.02      316.33      6.75 o 
   0  -6   5       10.97       12.08      2.44 o 
   1  -6   5      449.58      377.70     12.56 o 
   2  -6   5       13.88        9.39      3.58 o 
   3  -6   5      430.57      391.63     13.12 o 
   4  -6   5       21.53       23.49      4.04 o 
   5  -6   5      236.08      212.75     11.20 o 
  -5  -5   5       15.90       24.61      4.47 o 
  -4  -5   5      213.27      220.81      9.95 o 
  -3  -5   5       80.94       61.58      8.40 o 
  -2  -5   5      147.31      129.07      4.44 o 
  -1  -5   5      356.52      361.83      7.11 o 
   0  -5   5       57.23       59.96      3.83 o 
   1  -5   5      700.28      639.65     17.90 o 
   2  -5   5       41.97       40.84      4.36 o 
   3  -5   5      444.27      442.51     23.64 o 
   4  -5   5       17.40       24.55      4.28 o 
   5  -5   5      146.71      132.87      7.53 o 
  -6  -4   5        0.96        0.31      7.46 o 
  -5  -4   5        3.73        2.49      6.84 o 
  -4  -4   5        3.19       -2.95      3.20 o 
  -3  -4   5       56.59       85.61      3.83 o 
  -2  -4   5       37.57       38.79      2.68 o 
  -1  -4   5      141.46      145.39      3.95 o 
   0  -4   5      143.99      165.48      5.30 o 
   1  -4   5       26.65       33.12      3.48 o 
   2  -4   5       65.91       57.65      4.56 o 
   3  -4   5        5.18        1.87      3.73 o 
   4  -4   5        0.07       -3.02      3.16 o 
   5  -4   5        8.63       12.22      3.58 o 
   6  -4   5        8.57       12.50      3.62 o 
  -6  -3   5       12.78        5.91      7.46 o 
  -5  -3   5      102.56       89.27     10.26 o 
  -4  -3   5       59.98       62.52      9.02 o 
  -3  -3   5      195.21      215.08      5.43 o 
  -2  -3   5      154.23      156.40      3.40 o 
  -1  -3   5      130.57      155.84      5.07 o 
   0  -3   5       80.10       92.65      3.21 o 
   1  -3   5       43.48       62.75      5.13 o 
   2  -3   5        0.13        3.02      2.35 o 
   3  -3   5       63.02       74.02     12.60 o 
   4  -3   5        1.84        2.06      3.14 o 
   5  -3   5       52.96       56.05      6.22 o 
   6  -3   5       18.25       17.77      4.03 o 
  -7  -2   5        6.54        3.11      7.46 o 
  -6  -2   5       41.72       41.37      8.40 o 
  -5  -2   5       12.73       12.75      6.84 o 
  -4  -2   5      129.13      131.85      4.43 o 
  -2  -2   5      103.88      113.87      2.75 o 
  -1  -2   5       89.49      104.27      3.02 o 
   0  -2   5        0.68        0.22      1.45 o 
   1  -2   5      280.04      268.54      6.57 o 
   2  -2   5        2.95       -1.81      2.39 o 
   3  -2   5       90.10       85.23      5.14 o 
   4  -2   5        6.13        5.23      2.55 o 
   5  -2   5        0.89        2.33      3.44 o 
   6  -2   5        1.36       -3.73      5.60 o 
  -7  -1   5      131.42      131.88     12.44 o 
  -6  -1   5        3.83       -0.31      6.22 o 
  -5  -1   5      369.27      359.65     11.47 o 
  -4  -1   5        1.70        1.50      1.63 o 
  -3  -1   5      572.40      612.33      9.17 o 
  -2  -1   5        4.14        8.14      3.24 o 
  -1  -1   5      346.82      382.62      7.94 o 
   0  -1   5       60.70       65.14      2.65 o 
   1  -1   5      208.93      181.70     10.10 o 
   2  -1   5       92.96       84.39      3.60 o 
   3  -1   5      150.79      156.17      5.64 o 
   4  -1   5       25.29       23.11      3.34 o 
   5  -1   5       61.90       51.94      8.09 o 
   6  -1   5        5.62       -0.93      6.22 o 
  -7   0   5       10.85        7.46      6.84 o 
  -6   0   5       55.31       50.56      5.36 o 
  -5   0   5      129.86      123.98     10.73 o 
  -4   0   5       36.74       39.28      3.73 o 
  -3   0   5      598.80      659.85     10.03 o 
  -2   0   5        0.07       -0.68      1.24 o 
  -1   0   5      860.37      960.28     12.71 o 
   0   0   5        0.26        0.38      1.30 o 
   1   0   5      310.29      318.77      6.24 o 
   2   0   5       62.62       56.47      4.37 o 
   3   0   5      141.78      149.28      5.25 o 
   4   0   5       69.53       64.78      8.71 o 
   5   0   5       82.20       88.02     10.26 o 
   6   0   5       25.41       30.79      8.40 o 
  -7   1   5       53.65       55.99      8.71 o 
  -6   1   5       10.22       14.83      4.28 o 
  -5   1   5       89.51       91.98      6.24 o 
  -4   1   5        3.51        5.29      1.12 o 
  -3   1   5       66.65       58.13      2.04 o 
  -2   1   5       98.15      114.33      2.59 o 
  -1   1   5       16.69       11.29      1.02 o 
   0   1   5      804.25     1017.22     12.56 o 
   1   1   5       61.68       42.32      2.52 o 
   2   1   5      490.42      444.21      9.96 o 
   3   1   5       39.94       36.92      2.84 o 
   4   1   5       94.03       83.98      9.64 o 
   5   1   5        5.71        3.42      5.91 o 
   6   1   5        7.36        8.71      7.15 o 
  -7   2   5        1.75        2.10      3.44 o 
  -6   2   5        4.24        5.60      3.52 o 
  -5   2   5        1.60        2.05      2.96 o 
  -4   2   5       28.99       38.04      3.06 o 
  -3   2   5        0.74        2.80      2.49 o 
  -2   2   5      152.52      139.59      4.92 o 
  -1   2   5       33.49       41.19      2.01 o 
   0   2   5       78.56       92.50      3.18 o 
   1   2   5       16.56       17.84      1.74 o 
   2   2   5        6.14        7.85      1.73 o 
   3   2   5       11.15       16.48      6.22 o 
   4   2   5        6.79        4.04      6.53 o 
   5   2   5       42.20       37.95      8.71 o 
  -7   3   5       21.15       33.38      4.28 o 
  -6   3   5        3.68        3.60      3.06 o 
  -5   3   5      168.48      174.49      6.37 o 
  -4   3   5       17.44       16.77      2.42 o 
  -3   3   5      689.59      659.54      8.96 o 
  -2   3   5        1.91        3.00      1.09 o 
  -1   3   5      905.06      837.69     14.60 o 
   0   3   5        7.64        9.34      1.20 o 
   1   3   5      311.08      277.13      5.46 o 
   2   3   5        0.01       -0.16      1.98 o 
   3   3   5       77.65       74.65      9.33 o 
   4   3   5        1.97        0.31      6.53 o 
   5   3   5       30.05       39.81      9.33 o 
  -7   4   5       44.01       62.52      6.84 o 
  -6   4   5        1.82       -1.87      3.42 o 
  -5   4   5       55.96       47.28      4.67 o 
  -4   4   5       53.70       47.13      2.83 o 
  -3   4   5        7.31        4.14      1.31 o 
  -2   4   5      154.81      138.28      3.68 o 
  -1   4   5       32.75       38.27      2.63 o 
   0   4   5       72.46       83.56      3.35 o 
   1   4   5       26.52       32.04      3.05 o 
   2   4   5       25.12       19.88      3.23 o 
   3   4   5        1.40       -1.50      4.98 o 
   4   4   5       20.11       16.48      7.15 o 
  -6   5   5      110.46      110.73      6.22 o 
  -4   5   5      133.76      123.27      5.60 o 
  -3   5   5        1.87        3.35      1.58 o 
  -2   5   5       58.15       57.15      3.54 o 
  -1   5   5       24.13       21.96      2.91 o 
   0   5   5       27.19       35.59      4.06 o 
   1   5   5       91.23       88.87      4.52 o 
   2   5   5       34.80       37.20      4.72 o 
   3   5   5       58.06       70.81      7.93 o 
  -6   6   5        0.00      182.26      9.02 o 
  -4   6   5        1.44        1.24      1.56 o 
  -3   6   5       34.05       43.34      4.67 o 
  -2   6   5        0.00        1.70      2.47 o 
  -1   6   5      103.11       90.50      5.38 o 
   0   6   5        3.74        9.27      5.44 o 
   1   6   5       61.33       62.21      7.46 o 
   2   6   5        0.04        0.31      4.04 o 
  -4   7   5      310.30      317.87      9.64 o 
  -2   7   5      438.39      418.57     11.43 o 
  -1   7   5        9.63       11.84      3.18 o 
   0   7   5      268.18      336.54     15.86 o 
  -2  -7   6      118.13       99.22     15.86 o 
  -1  -7   6       40.21       45.41     10.58 o 
   0  -7   6      131.65      140.67      8.63 o 
   1  -7   6       54.30       53.60      3.40 o 
   2  -7   6       66.94       59.84     16.80 o 
  -4  -6   6       17.64       14.62      6.84 o 
  -3  -6   6       32.74       22.45     16.95 o 
  -2  -6   6      106.25      106.66      7.72 o 
  -1  -6   6       42.73       36.58      2.94 o 
   0  -6   6      226.72      275.55      8.09 o 
   1  -6   6       17.32       14.80      3.56 o 
   2  -6   6      137.34      128.64      6.92 o 
   3  -6   6       14.78       17.83      3.87 o 
   4  -6   6       30.73       73.40      8.71 o 
  -5  -5   6       51.74       61.32      5.46 o 
  -4  -5   6       35.99       39.11      9.02 o 
  -3  -5   6      152.53      173.96     36.24 o 
  -2  -5   6      112.17      106.80      4.71 o 
  -1  -5   6      273.73      249.55      5.80 o 
   0  -5   6      108.49      104.85      4.87 o 
   1  -5   6      157.77      129.39      6.72 o 
   2  -5   6       75.58       61.04      5.12 o 
   3  -5   6       18.95       14.60      3.72 o 
   4  -5   6       84.16       81.67      6.21 o 
  -6  -4   6        2.18        0.62      7.15 o 
  -5  -4   6        0.01        1.56      6.84 o 
  -4  -4   6        0.04        0.46      4.04 o 
  -3  -4   6        0.13        2.27      2.62 o 
  -2  -4   6        5.86       11.64      2.16 o 
  -1  -4   6       28.65       26.60      2.55 o 
   0  -4   6       82.30      106.81      4.48 o 
   1  -4   6      172.73      148.18      6.83 o 
   2  -4   6      275.56      254.40      9.65 o 
   3  -4   6      130.69      120.89      7.06 o 
   4  -4   6      214.87      208.29      9.55 o 
   5  -4   6       53.52       50.45      9.02 o 
  -6  -3   6       20.00       24.26      8.40 o 
  -5  -3   6       29.07       30.48      8.40 o 
  -4  -3   6       47.28       51.63      8.71 o 
  -3  -3   6       16.88       24.48      2.02 o 
  -2  -3   6      210.80      205.90      4.89 o 
  -1  -3   6        6.19       13.68      2.06 o 
   0  -3   6      551.30      656.56     11.57 o 
   1  -3   6       47.59       61.49      4.60 o 
   2  -3   6      328.40      313.94     10.58 o 
   3  -3   6       60.54       69.76      5.64 o 
   4  -3   6       75.95       73.21      5.71 o 
   5  -3   6       23.31       26.96      4.47 o 
  -7  -2   6        8.62        5.91      7.78 o 
  -6  -2   6       10.83        9.02      7.46 o 
  -5  -2   6        3.29        2.18      6.53 o 
  -4  -2   6      122.09      132.51      4.68 o 
  -3  -2   6       14.40       14.61      1.73 o 
  -2  -2   6      505.64      581.31     10.73 o 
  -1  -2   6       94.90       95.93      3.13 o 
   0  -2   6      511.42      796.02     13.44 o 
   1  -2   6       64.85       55.01      3.68 o 
   2  -2   6      145.00      174.29      7.36 o 
   3  -2   6        0.22        1.09      4.51 o 
   4  -2   6       59.58       62.28      4.23 o 
   5  -2   6       11.61       11.51      6.22 o 
   6  -2   6       43.49       61.58      9.33 o 
  -7  -1   6        0.73        0.00      6.53 o 
  -6  -1   6        6.23        5.91      6.84 o 
  -5  -1   6       60.82       62.08      5.53 o 
  -4  -1   6       17.10       16.81      2.56 o 
  -3  -1   6      336.75      388.27     18.60 o 
  -2  -1   6      128.34      128.93      3.32 o 
  -1  -1   6      404.61      466.87      8.14 o 
   0  -1   6      289.65      345.95      6.94 o 
   1  -1   6       22.45       26.68      2.40 o 
   2  -1   6       67.84       68.11      2.97 o 
   3  -1   6        1.77        4.44      2.40 o 
   4  -1   6        8.34        3.85      3.51 o 
   5  -1   6        0.65        3.11      5.91 o 
   6  -1   6        4.18        1.24      6.53 o 
  -7   0   6        2.92        2.80      6.84 o 
  -6   0   6       21.95       26.13      7.15 o 
  -5   0   6       55.08       55.66      5.00 o 
  -4   0   6       73.02       78.55      4.70 o 
  -3   0   6      136.26      148.15      6.36 o 
  -2   0   6       51.73       47.45      2.38 o 
  -1   0   6      111.49      141.27      3.63 o 
   0   0   6       44.88       68.76      2.96 o 
   1   0   6      160.30      153.07      3.81 o 
   2   0   6      102.08       99.78      4.11 o 
   3   0   6      146.10      159.55      7.11 o 
   4   0   6       17.30       13.69      6.53 o 
   5   0   6       68.08       70.60     10.26 o 
  -7   1   6       12.75        6.53      6.22 o 
  -6   1   6        5.55        4.86      3.51 o 
  -5   1   6        7.09        7.85      3.21 o 
  -4   1   6        0.99        2.09      1.50 o 
  -3   1   6        5.78        4.24      1.17 o 
  -2   1   6      106.37      138.09      3.01 o 
  -1   1   6       44.00       37.90      1.79 o 
   0   1   6      128.56      191.95      3.56 o 
   1   1   6       63.00       52.11      2.74 o 
   2   1   6        4.06        5.71      2.25 o 
   4   1   6        1.13        0.31      6.22 o 
   5   1   6        2.32        5.29      6.84 o 
  -7   2   6        4.48        4.73      3.28 o 
  -6   2   6       52.89       63.35      6.22 o 
  -5   2   6       17.62       18.33      3.42 o 
  -4   2   6      280.19      289.51      8.28 o 
  -3   2   6       26.65       26.35      2.08 o 
  -2   2   6      520.15      528.48      7.96 o 
  -1   2   6       74.46       72.70      2.89 o 
   0   2   6      260.96      340.51      6.34 o 
   1   2   6      295.48      282.82      5.50 o 
   2   2   6      123.26      111.81      3.82 o 
   3   2   6      275.35      269.04     14.62 o 
   4   2   6       60.21       60.96      9.02 o 
   5   2   6      123.96      129.08     12.44 o 
  -7   3   6        2.35        0.93      2.99 o 
  -6   3   6      114.67      119.83      6.22 o 
  -5   3   6        0.21        0.18      2.61 o 
  -4   3   6      205.78      208.81      5.17 o 
  -3   3   6       12.05       19.84      1.93 o 
  -2   3   6      257.11      254.71      5.21 o 
  -1   3   6      244.22      246.48      4.84 o 
   0   3   6      339.52      388.36      7.17 o 
   1   3   6      355.39      348.65      6.87 o 
   2   3   6      233.23      213.70      8.67 o 
   3   3   6      175.19      184.13     12.75 o 
   4   3   6       67.71       67.18      9.95 o 
  -7   4   6       27.79       48.52      6.22 o 
  -6   4   6        2.12        2.80      3.42 o 
  -5   4   6      154.88      137.80      6.38 o 
  -4   4   6       12.64       13.60      1.78 o 
  -3   4   6      475.84      438.30      7.97 o 
  -2   4   6        0.93        1.78      1.55 o 
  -1   4   6      536.10      477.74     12.10 o 
   0   4   6        1.43        2.28      2.15 o 
   1   4   6      239.93      216.15      5.61 o 
   2   4   6        3.06        3.40      3.42 o 
   3   4   6      101.20      113.62      7.00 o 
   4   4   6       13.93       28.30      7.78 o 
  -6   5   6      109.21      125.66      6.53 o 
  -5   5   6        4.78        5.60      2.49 o 
  -4   5   6      261.47      262.45      7.46 o 
  -3   5   6        0.69        2.08      1.54 o 
  -2   5   6      268.87      254.16     14.23 o 
  -1   5   6        1.48        0.65      2.61 o 
   0   5   6       63.52       70.83      5.04 o 
   1   5   6        2.32       -1.56      3.73 o 
   2   5   6        1.65        1.56      3.36 o 
   3   5   6       16.17       20.77      4.25 o 
  -4   6   6       49.76       47.16      2.91 o 
  -3   6   6       10.93       12.75      4.67 o 
  -2   6   6       18.34       20.15      3.14 o 
  -1   6   6        0.00        2.20      2.83 o 
   0   6   6       11.22       17.89      3.50 o 
  -4   7   6       52.18       58.38      3.05 o 
  -3   7   6       52.28       75.56      8.09 o 
  -2   7   6       20.37       20.01      3.21 o 
  -1   7   6       47.32       70.05      5.26 o 
  -2  -7   7        0.28        8.40      9.02 o 
  -1  -7   7       57.93       60.65     11.20 o 
   0  -7   7        3.78       19.61     12.91 o 
   1  -7   7       25.05       22.73      4.20 o 
   2  -7   7        3.05        2.80      3.42 o 
  -4  -6   7       20.70       18.97      7.15 o 
  -3  -6   7       49.88       57.33     25.35 o 
  -2  -6   7       56.17       53.63      6.36 o 
  -1  -6   7       10.83       17.37      3.23 o 
   0  -6   7      183.00      185.78      9.43 o 
   1  -6   7        0.00        1.86      5.75 o 
   2  -6   7      316.57      276.55     10.88 o 
   3  -6   7        0.00        7.35      6.69 o 
   4  -6   7      227.20      248.04     37.01 o 
  -5  -5   7       32.72       32.04      8.40 o 
  -4  -5   7       10.11        4.04      6.53 o 
  -3  -5   7       98.51       99.39     12.91 o 
  -2  -5   7       78.15       75.36      7.19 o 
  -1  -5   7      118.36      107.31      3.97 o 
   0  -5   7      176.06      190.18      6.58 o 
   1  -5   7       51.83       46.33      4.80 o 
   2  -5   7      105.56       94.65      6.40 o 
   3  -5   7       34.45       34.75      4.80 o 
   4  -5   7       37.34       27.99      5.60 o 
  -5  -4   7        0.41       -3.06      3.06 o 
  -4  -4   7      100.99      100.46      5.44 o 
  -3  -4   7       52.94       58.10      9.80 o 
  -2  -4   7      147.31      128.70      4.32 o 
  -1  -4   7      262.85      259.03      6.56 o 
   0  -4   7      190.23      184.15      8.15 o 
   1  -4   7      280.42      269.93     10.03 o 
   2  -4   7       77.22       63.94      5.28 o 
   3  -4   7      122.41      117.69      7.25 o 
   4  -4   7        0.36        1.87      3.62 o 
   5  -4   7       54.97       55.68      5.58 o 
  -6  -3   7      181.38      172.00     13.69 o 
  -5  -3   7       11.16       25.50      8.40 o 
  -4  -3   7      238.06      223.94     14.31 o 
  -3  -3   7        3.61        7.54      2.29 o 
  -2  -3   7      220.88      217.03      5.90 o 
  -1  -3   7       27.68       31.62      2.57 o 
   0  -3   7      224.42      282.12      6.45 o 
   1  -3   7       92.59       92.49      5.81 o 
   2  -3   7      279.65      266.71     18.51 o 
   3  -3   7       47.55       56.47      5.58 o 
   4  -3   7      170.97      155.08     10.01 o 
   5  -3   7       16.66       22.71      6.84 o 
  -7  -2   7        0.06        0.93      7.46 o 
  -6  -2   7       75.00       80.56     11.20 o 
  -5  -2   7        3.29        1.87      6.53 o 
  -4  -2   7      203.65      220.66      9.80 o 
  -3  -2   7       48.23       68.96      4.02 o 
  -2  -2   7      211.48      226.99      5.74 o 
  -1  -2   7       76.79       75.55      2.81 o 
   0  -2   7       40.88       64.86      3.06 o 
   1  -2   7        0.02       -0.84      1.45 o 
   2  -2   7       19.15       16.66      5.60 o 
   3  -2   7       17.05       17.62      4.03 o 
   4  -2   7       29.66       28.93      4.60 o 
   5  -2   7       10.09        8.40      6.22 o 
  -7  -1   7       64.46       74.03     10.89 o 
  -6  -1   7       10.97       12.75      7.46 o 
  -5  -1   7      231.89      253.80     14.93 o 
  -4  -1   7      117.37      115.80      6.13 o 
  -3  -1   7      987.76     1007.33     16.53 o 
  -2  -1   7      381.98      386.99      6.88 o 
  -1  -1   7     2448.47     2759.59     45.26 o 
   0  -1   7      265.92      334.63      7.00 o 
   1  -1   7     1955.69     1872.28     33.96 o 
   2  -1   7       58.29       48.95      2.61 o 
   3  -1   7      607.11      622.19     13.51 o 
   4  -1   7       20.04       20.53      6.84 o 
   5  -1   7      143.88      138.41     11.82 o 
  -7   0   7       96.08      102.95     11.20 o 
  -6   0   7       11.29       11.51      7.15 o 
  -5   0   7      215.47      210.44      8.22 o 
  -4   0   7        0.76        3.62      2.82 o 
  -3   0   7      411.99      410.02      8.91 o 
  -2   0   7       67.61       68.64      2.20 o 
  -1   0   7      674.27      740.33     11.77 o 
   0   0   7      218.49      253.18      5.02 o 
   1   0   7      694.94      656.36     11.95 o 
   2   0   7       63.39       61.63      3.19 o 
   3   0   7      246.41      276.51     14.93 o 
   4   0   7        8.39        4.35      6.22 o 
   5   0   7       39.66       39.50      8.71 o 
  -7   1   7       38.73       32.35      8.09 o 
  -6   1   7       89.13       90.63      5.97 o 
  -5   1   7       99.30      100.50      5.91 o 
  -4   1   7       26.09       33.93      2.08 o 
  -3   1   7      343.46      363.13      5.77 o 
  -2   1   7        2.68        6.44      1.18 o 
  -1   1   7      688.20      722.36     13.08 o 
   0   1   7       29.17       39.11      1.77 o 
   1   1   7      328.52      335.68      6.95 o 
   2   1   7       19.85       24.77      3.06 o 
   3   1   7       82.13       73.09      9.02 o 
   4   1   7        0.55       -2.18      6.22 o 
   5   1   7       28.44       28.93      8.40 o 
  -7   2   7        0.12       -3.05      3.05 o 
  -6   2   7       58.72       61.33      4.93 o 
  -5   2   7       17.71       19.57      3.44 o 
  -4   2   7       61.06       59.06      3.24 o 
  -3   2   7       50.12       51.00      3.66 o 
  -2   2   7        8.71       11.99      2.17 o 
  -1   2   7        1.52        1.25      1.65 o 
   0   2   7        2.19        2.50      1.78 o 
   1   2   7       18.70       19.11      2.22 o 
   2   2   7       16.53       22.71      6.53 o 
   3   2   7        7.64        2.49      6.22 o 
   4   2   7       14.28       11.82      7.15 o 
  -7   3   7      152.78      173.22      7.61 o 
  -6   3   7       31.89       37.38      4.11 o 
  -5   3   7      154.65      164.56      6.28 o 
  -4   3   7       80.62       80.48      3.50 o 
  -3   3   7       39.85       49.55      3.81 o 
  -2   3   7      218.15      203.11      6.86 o 
  -1   3   7        0.37        2.59      1.47 o 
   0   3   7      291.92      315.95      7.06 o 
   1   3   7       10.55       18.99      2.39 o 
   2   3   7       92.11       79.92      5.68 o 
   3   3   7       27.33       45.10      8.09 o 
   4   3   7        5.18        8.71      7.15 o 
  -7   4   7        1.37        0.31      3.42 o 
  -6   4   7        3.28        2.80      3.42 o 
  -5   4   7       23.84       24.15      3.06 o 
  -4   4   7       35.93       34.70      3.21 o 
  -3   4   7       41.77       53.31      2.62 o 
  -2   4   7       62.06       49.93      5.17 o 
  -1   4   7       13.39       16.45      3.06 o 
   0   4   7        2.77       -0.61      2.21 o 
   1   4   7       11.43       10.15      3.03 o 
   2   4   7       12.94       19.69      4.51 o 
   3   4   7       22.35       15.03      4.67 o 
  -6   5   7       75.68       66.56      4.98 o 
  -5   5   7      140.00      121.30      6.22 o 
  -4   5   7      185.27      174.80      7.78 o 
  -3   5   7      180.61      163.51      5.74 o 
  -2   5   7      453.00      399.25     10.67 o 
  -1   5   7      253.32      234.29      9.64 o 
   0   5   7      561.75      651.90     16.82 o 
   2   5   7      343.90      311.45     10.43 o 
  -4   6   7        0.46        3.07      1.78 o 
  -3   6   7       32.40       41.58      6.38 o 
  -2   6   7       15.48       24.61      3.28 o 
  -1   6   7       58.19       70.81      5.04 o 
   0   6   7       14.44       29.86      5.60 o 
  -2   7   7       12.36       15.31      3.14 o 
  -1  -7   8       25.77       46.34      9.64 o 
   0  -7   8       39.17       92.38     10.58 o 
   1  -7   8        3.52       81.80      7.46 o 
  -3  -6   8        6.80       -3.87      8.40 o 
  -2  -6   8       93.53       86.78      7.35 o 
  -1  -6   8        6.99        7.46      6.84 o 
   0  -6   8      139.59      163.29     15.86 o 
   1  -6   8       21.72       17.46      3.80 o 
   2  -6   8       63.76       70.72     10.58 o 
  -4  -5   8       10.74       16.80      7.15 o 
  -3  -5   8      102.43       88.95     16.17 o 
  -2  -5   8       18.10       11.69      5.06 o 
  -1  -5   8      112.55      111.14      7.59 o 
   0  -5   8       75.68       74.34      4.55 o 
   1  -5   8      135.54      140.35      7.58 o 
   2  -5   8      156.26      135.56      7.63 o 
   3  -5   8      167.41      183.31     16.48 o 
   4  -5   8      124.92      104.82      9.02 o 
  -4  -4   8      241.35      238.87     15.24 o 
  -3  -4   8      759.21      772.18     24.02 o 
  -2  -4   8      423.32      377.90     10.98 o 
  -1  -4   8      797.46      745.29     13.96 o 
   0  -4   8      514.47      522.72     16.10 o 
   1  -4   8      371.12      321.50     11.62 o 
   2  -4   8      523.89      435.70     14.61 o 
   3  -4   8      143.39      176.33      9.21 o 
   4  -4   8      330.74      319.63     34.21 o 
  -6  -3   8       87.22       84.60     11.82 o 
  -5  -3   8        0.27       -1.56      6.84 o 
  -4  -3   8      247.41      239.52      8.86 o 
  -3  -3   8       48.62       48.54      6.31 o 
  -2  -3   8      323.60      283.65      9.65 o 
  -1  -3   8      231.96      229.96      5.30 o 
   0  -3   8      121.23      117.98      5.40 o 
   1  -3   8      214.42      199.79      8.63 o 
   2  -3   8       24.00       18.22      4.31 o 
   3  -3   8       95.33       94.52      5.61 o 
   4  -3   8       12.67       17.68      5.60 o 
  -6  -2   8       52.23       55.67      9.95 o 
  -5  -2   8       30.91       27.37      8.09 o 
  -4  -2   8       29.89       35.77      7.78 o 
  -3  -2   8       44.12       52.73      3.12 o 
  -2  -2   8        0.20        0.08      1.22 o 
  -1  -2   8       13.12       16.06      1.79 o 
   0  -2   8        0.18       -1.14      1.39 o 
   1  -2   8        3.63        1.89      1.71 o 
   2  -2   8       15.27       19.22      4.06 o 
   3  -2   8       35.62       30.10      5.59 o 
   4  -2   8       18.84       18.35      6.84 o 
   5  -2   8       65.02       69.05      9.95 o 
  -7  -1   8        9.28       10.26      7.78 o 
  -6  -1   8        4.25        1.24      6.53 o 
  -5  -1   8       21.36       17.42      7.15 o 
  -4  -1   8       62.52       52.86      4.77 o 
  -3  -1   8       31.97       33.02      2.99 o 
  -2  -1   8       96.53      105.51      4.49 o 
  -1  -1   8        0.17       -0.25      0.96 o 
   0  -1   8       23.58       33.27      3.08 o 
   1  -1   8      121.00      114.04      4.10 o 
   2  -1   8       12.77       12.87      2.41 o 
   3  -1   8      159.13      212.12     13.06 o 
   4  -1   8        8.00        1.56      6.22 o 
   5  -1   8       67.51       61.58      9.64 o 
  -7   0   8       42.53       51.63      9.33 o 
  -6   0   8        1.85       10.58      6.84 o 
  -5   0   8      163.88      166.10      8.71 o 
  -4   0   8       18.98       22.57      5.13 o 
  -3   0   8      262.41      287.05      9.17 o 
  -2   0   8       36.57       35.80      2.11 o 
  -1   0   8      142.83      156.39      3.71 o 
   0   0   8        0.20        1.01      1.29 o 
   1   0   8       81.00       78.91      4.18 o 
   2   0   8       25.45       23.33      5.91 o 
   3   0   8       78.26       81.18      9.33 o 
   4   0   8       15.43       18.04      7.15 o 
   5   0   8       52.40       54.74      9.95 o 
  -7   1   8       18.18       22.39      7.46 o 
  -6   1   8       43.25       43.75      6.53 o 
  -5   1   8       76.54       74.30      5.29 o 
  -4   1   8       51.31       52.63      2.80 o 
  -3   1   8      218.54      229.65      5.59 o 
  -2   1   8        6.78       10.93      1.69 o 
  -1   1   8      194.10      188.04      5.71 o 
   0   1   8        0.00        1.75      1.05 o 
   1   1   8       37.02       33.04      2.28 o 
   2   1   8       22.19       24.57      6.84 o 
   3   1   8        7.78       10.58      6.84 o 
   4   1   8       47.22       41.37      8.40 o 
  -7   2   8       65.71       71.23      9.02 o 
  -6   2   8       87.07      100.73      5.83 o 
  -5   2   8      111.52      111.86      5.90 o 
  -4   2   8      216.48      215.60      6.09 o 
  -3   2   8       48.85       51.10      1.85 o 
  -2   2   8      201.40      173.39      5.10 o 
  -1   2   8        0.75       -0.05      1.97 o 
   0   2   8       18.44       25.72      3.17 o 
   1   2   8        4.36        4.71      1.69 o 
   2   2   8        0.23       -3.42      5.91 o 
   3   2   8        3.03        5.29      6.53 o 
   4   2   8        0.02       -4.67      5.91 o 
  -7   3   8        0.59        0.53      2.82 o 
  -6   3   8       60.89       69.90      4.78 o 
  -5   3   8       11.98       16.30      3.42 o 
  -4   3   8      217.32      214.63     10.26 o 
  -3   3   8       31.18       29.00      2.65 o 
  -2   3   8      435.40      406.47     11.38 o 
  -1   3   8        0.33       -0.58      2.33 o 
   0   3   8      276.10      325.39     10.12 o 
   1   3   8       11.80       19.61      2.95 o 
   2   3   8       63.73       71.80      5.67 o 
   3   3   8        5.64        4.35      6.53 o 
  -6   4   8      158.05      135.92      7.78 o 
  -5   4   8        0.49        2.07      2.53 o 
  -4   4   8      261.85      223.17      7.61 o 
  -3   4   8        4.52        3.42      3.11 o 
  -2   4   8      184.15      151.29      5.94 o 
  -1   4   8        0.99       -1.33      2.64 o 
   0   4   8       66.50       73.09      4.00 o 
   1   4   8       11.11       11.02      5.13 o 
   2   4   8       50.32       54.18      5.30 o 
   3   4   8       21.59       19.19      7.46 o 
  -6   5   8      160.02      174.18      8.40 o 
  -5   5   8        8.38       10.58      2.80 o 
  -4   5   8      172.36      173.56      8.40 o 
  -3   5   8       43.81       45.73      3.17 o 
  -2   5   8      137.72      121.98      5.91 o 
  -1   5   8      114.37       96.12      5.50 o 
   0   5   8      137.96      169.20     10.58 o 
  -4   6   8       67.57       69.93      3.84 o 
  -3   6   8       61.82       73.82      6.38 o 
  -2   6   8       42.60       45.09      6.07 o 
  -1   6   8       16.76       23.24      3.50 o 
  -3  -6   9       23.86       15.17      7.00 o 
  -2  -6   9        0.16       -0.76      4.19 o 
  -1  -6   9       33.24       62.83     10.89 o 
   0  -6   9        2.61       15.24      6.53 o 
   1  -6   9       27.19       78.38      9.02 o 
   2  -6   9       16.92       84.91      7.78 o 
  -4  -5   9        8.25        1.87      6.53 o 
  -3  -5   9       41.20       35.68      9.02 o 
  -2  -5   9       42.16       36.83      9.02 o 
  -1  -5   9       24.35       19.50      5.00 o 
   0  -5   9      115.35      132.19     13.69 o 
   1  -5   9       24.28       40.75      9.33 o 
   2  -5   9       98.02       80.25     11.20 o 
   3  -5   9        7.44      112.59      9.33 o 
  -5  -4   9       13.84       23.02      8.40 o 
  -4  -4   9        3.34        4.98      6.84 o 
  -3  -4   9        1.77       -0.62      7.31 o 
  -2  -4   9       14.49        8.85      4.78 o 
  -1  -4   9       11.30        9.58      4.33 o 
   0  -4   9        5.33        5.68      3.20 o 
   1  -4   9       12.55       18.29      3.96 o 
   2  -4   9        0.46       -1.24      3.42 o 
   3  -4   9        0.41       13.69      6.22 o 
  -6  -3   9      191.65      202.79     15.86 o 
  -5  -3   9       21.65       29.55      8.71 o 
  -4  -3   9      501.22      440.73     21.46 o 
  -3  -3   9       21.06       12.13      9.64 o 
  -2  -3   9     1086.32      985.57     34.21 o 
  -1  -3   9       51.01       41.86      3.41 o 
   0  -3   9     1252.54     1368.34     34.58 o 
   1  -3   9       98.55       82.41      6.16 o 
   2  -3   9      636.89      526.89     29.24 o 
   3  -3   9       46.11       45.28      6.24 o 
   4  -3   9      232.41      243.84     47.43 o 
  -6  -2   9       35.51       36.70      9.02 o 
  -5  -2   9        0.55        4.98      6.84 o 
  -4  -2   9      160.51      142.45     12.13 o 
  -3  -2   9        1.44        4.98      5.29 o 
  -2  -2   9      264.20      289.37      7.17 o 
  -1  -2   9        0.00       -0.42      1.59 o 
   0  -2   9      135.40      169.04      5.86 o 
   1  -2   9       43.05       36.56      5.60 o 
   2  -2   9       57.66       50.52      6.07 o 
   3  -2   9       91.99      100.63      7.88 o 
   4  -2   9       37.51       48.83      8.71 o 
  -6  -1   9       71.39       58.78      9.64 o 
  -5  -1   9        0.01        0.00      6.22 o 
  -4  -1   9       91.30       76.20      9.33 o 
  -3  -1   9        8.16        6.92      2.62 o 
  -2  -1   9       44.22       44.86      3.86 o 
  -1  -1   9      109.53      107.59      3.98 o 
   0  -1   9       17.38       18.97      2.43 o 
   1  -1   9      167.67      152.15      6.17 o 
   2  -1   9        8.98        6.00      3.73 o 
   3  -1   9       55.76       59.59      8.55 o 
   4  -1   9        0.02        2.18      6.53 o 
  -7   0   9      168.44      188.48     14.62 o 
  -6   0   9       61.03       65.63      9.95 o 
  -5   0   9      158.67      164.85     12.44 o 
  -4   0   9       98.89      100.46      9.95 o 
  -3   0   9       37.48       36.28      3.85 o 
  -2   0   9      189.87      184.69      5.15 o 
  -1   0   9        2.16        4.31      1.69 o 
   0   0   9      199.28      228.87      4.36 o 
   1   0   9        4.51       10.18      3.28 o 
   2   0   9       36.04       38.38      4.84 o 
   3   0   9        6.98        4.67      6.22 o 
   4   0   9        0.19        6.22      6.53 o 
  -7   1   9       13.56        9.33      6.84 o 
  -6   1   9       32.87       21.77      7.46 o 
  -5   1   9      127.01      136.29      9.02 o 
  -4   1   9      155.39      144.79      5.05 o 
  -3   1   9      307.17      320.47      7.86 o 
  -2   1   9      218.45      206.83      5.38 o 
  -1   1   9      285.94      273.59      7.44 o 
   0   1   9       31.19       41.12      3.82 o 
   1   1   9      215.35      187.48      9.02 o 
   2   1   9        5.68        8.76      3.57 o 
   3   1   9      141.32      136.85     11.82 o 
   4   1   9       13.73        2.80      6.84 o 
  -7   2   9      141.28      163.91     12.44 o 
  -6   2   9        4.95        5.16      3.11 o 
  -5   2   9      395.70      383.58     11.64 o 
  -4   2   9       26.62       29.73      3.73 o 
  -3   2   9      749.07      708.37     13.80 o 
  -2   2   9      138.75      128.09      4.74 o 
  -1   2   9      659.52      603.50     15.17 o 
   0   2   9      165.37      193.30      5.80 o 
   1   2   9      320.55      306.94      9.64 o 
   2   2   9       40.60       31.41      7.46 o 
   3   2   9      180.08      206.52     14.31 o 
  -6   3   9      142.05      157.45      6.95 o 
  -5   3   9      165.66      176.50      5.61 o 
  -4   3   9      173.30      179.93      9.95 o 
  -3   3   9      400.80      416.07     11.91 o 
  -2   3   9      225.97      220.85      8.19 o 
  -1   3   9      523.38      485.87     12.86 o 
   0   3   9      272.79      330.88     10.56 o 
   1   3   9      252.52      240.42      8.67 o 
   2   3   9      156.39      157.74      7.39 o 
   3   3   9       70.35       70.64      6.20 o 
  -6   4   9       41.79       40.43      5.29 o 
  -5   4   9       66.25       69.35      4.60 o 
  -4   4   9       35.53       35.66      3.89 o 
  -3   4   9      110.42      115.01      5.83 o 
  -2   4   9       13.44       12.44      4.04 o 
  -1   4   9       47.67       55.99      6.22 o 
   0   4   9       18.55       25.19      4.98 o 
   1   4   9       10.89        9.76      3.73 o 
   2   4   9       27.37       25.38      4.18 o 
  -5   5   9       66.70       60.03      5.29 o 
  -4   5   9       71.07       72.46      4.63 o 
  -3   5   9      190.24      170.92      7.08 o 
  -2   5   9       79.53       74.87      4.72 o 
  -1   5   9      203.38      205.59     11.20 o 
  -3   6   9        2.15        4.22      3.11 o 
  -2   6   9       98.05       88.57      5.06 o 
  -1   6   9        1.76        5.29      3.42 o 
  -2  -6  10      155.97      160.34     13.69 o 
  -1  -6  10       69.64      113.22     12.44 o 
   0  -6  10       82.67      144.32     12.44 o 
   1  -6  10       75.16      174.80     12.75 o 
  -4  -5  10      150.29      126.90     12.44 o 
  -3  -5  10        0.30       -9.18      9.18 o 
  -2  -5  10      314.37      257.92     12.26 o 
  -1  -5  10        1.09        5.24      9.18 o 
   0  -5  10      299.43      303.88     21.46 o 
   1  -5  10        3.68       32.97      7.46 o 
   2  -5  10      132.01      178.84     14.00 o 
  -5  -4  10        1.93       -4.67      6.53 o 
  -4  -4  10       59.25       49.14      9.02 o 
  -3  -4  10        1.33       -3.94      9.95 o 
  -2  -4  10       34.87       14.77      5.52 o 
  -1  -4  10       17.92       16.63      4.92 o 
   0  -4  10        4.64        3.11      4.98 o 
   1  -4  10      102.44       89.58     11.51 o 
   2  -4  10        1.87       12.13      5.60 o 
   3  -4  10      131.61      238.25     15.55 o 
  -5  -3  10       33.61       34.21      9.02 o 
  -4  -3  10      208.53      190.35     13.69 o 
  -3  -3  10      136.66      118.52     13.06 o 
  -2  -3  10      336.03      319.46     13.23 o 
  -1  -3  10      344.22      282.30     11.88 o 
   0  -3  10      495.02      527.20     28.30 o 
   1  -3  10      328.65      266.86     18.66 o 
   2  -3  10      407.66      387.54     23.95 o 
   3  -3  10      151.64      218.03     14.93 o 
  -6  -2  10       60.67       64.69     10.58 o 
  -5  -2  10       48.70       52.25      9.33 o 
  -4  -2  10      101.59      103.57     11.20 o 
  -3  -2  10       71.59       77.76      9.64 o 
  -2  -2  10       89.76       79.85      6.94 o 
  -1  -2  10      164.37      156.03      8.54 o 
   0  -2  10       78.72       85.22      9.64 o 
   1  -2  10      251.57      235.14     16.17 o 
   2  -2  10      105.69       90.78      7.47 o 
   3  -2  10      153.86      195.81     39.66 o 
  -6  -1  10        5.10        3.73      6.84 o 
  -5  -1  10        4.05        4.67      6.53 o 
  -4  -1  10       21.41       22.71      7.46 o 
  -3  -1  10        4.43        7.39      3.20 o 
  -2  -1  10       14.78        9.45      2.78 o 
  -1  -1  10       35.06       48.23      3.68 o 
   0  -1  10        0.68        1.15      1.61 o 
   1  -1  10        8.23       14.24      3.89 o 
   2  -1  10        1.60        2.00      4.82 o 
  -6   0  10       44.13       44.79      8.71 o 
  -5   0  10      260.49      231.41     14.93 o 
  -4   0  10      130.84      120.97      6.72 o 
  -3   0  10      462.32      484.86     13.95 o 
  -2   0  10      235.91      235.44     10.01 o 
  -1   0  10      325.57      276.32      6.94 o 
   0   0  10      121.85      133.32      4.48 o 
   1   0  10      140.77      125.83      7.15 o 
   2   0  10       15.57       37.74     13.84 o 
  -6   1  10        9.08        7.78      6.53 o 
  -5   1  10      462.89      453.17     20.84 o 
  -4   1  10       77.96       76.61      4.13 o 
  -3   1  10      612.95      594.60     12.73 o 
  -2   1  10      427.91      396.96      9.64 o 
  -1   1  10      654.51      569.96     12.63 o 
   0   1  10      830.36      938.27     20.33 o 
   1   1  10      566.26      511.46     19.59 o 
   2   1  10      623.56      521.60     23.02 o 
   3   1  10      284.76      248.51     15.86 o 
  -6   2  10      133.42      136.54     11.51 o 
  -5   2  10        5.17        8.40      5.91 o 
  -4   2  10      114.88      105.65      5.97 o 
  -3   2  10        1.49        3.36      2.13 o 
  -2   2  10       85.39       79.58      4.26 o 
  -1   2  10       26.40       21.47      3.58 o 
   0   2  10      110.79      120.95      8.24 o 
   1   2  10        6.68        6.52      4.35 o 
   2   2  10       88.92       75.18      5.75 o 
  -6   3  10        8.68        6.79      3.16 o 
  -5   3  10       11.01       18.14      3.39 o 
  -4   3  10       32.33       33.26      4.02 o 
  -3   3  10        6.33        6.86      3.42 o 
  -2   3  10       32.05       33.39      4.09 o 
  -1   3  10       37.79       46.92      5.75 o 
   0   3  10       36.04       39.50      6.53 o 
   1   3  10       84.51       87.44      6.22 o 
   2   3  10       47.80       49.92      5.91 o 
  -5   4  10      135.86      128.74      6.35 o 
  -4   4  10        0.45       -1.31      2.59 o 
  -3   4  10       83.80       82.52      5.29 o 
  -2   4  10        4.13        4.98      3.42 o 
  -1   4  10       29.51       34.84      5.29 o 
  -4   5  10        8.21       11.18      2.92 o 
  -3   5  10        6.84        7.46      3.42 o 
  -2   5  10        1.16        7.78      3.42 o 
  -1   5  10       40.89       31.41      5.29 o 
  -3  -5  11       87.37       51.67      7.16 o 
  -2  -5  11        7.43        3.59      4.54 o 
  -1  -5  11      108.95      121.61     13.06 o 
   0  -5  11       40.10       98.60      9.95 o 
   1  -5  11       50.38      163.91     11.51 o 
  -4  -4  11       39.50       34.84      8.71 o 
  -3  -4  11       53.07       65.65     28.30 o 
  -2  -4  11       27.23        9.75      8.09 o 
  -1  -4  11       15.81       21.02     10.89 o 
   0  -4  11       26.39       30.48      7.15 o 
   1  -4  11        4.37       43.23      6.84 o 
   2  -4  11       24.74      140.90      9.02 o 
  -5  -3  11      191.84      184.13     14.93 o 
  -4  -3  11        0.15        3.42      6.84 o 
  -3  -3  11      512.17      457.98     17.48 o 
  -2  -3  11        1.64       -1.35      4.50 o 
  -1  -3  11      675.76      617.09     20.17 o 
   0  -3  11       21.16       19.28      5.91 o 
   1  -3  11      419.29      394.39     23.95 o 
   2  -3  11      102.69      163.60     11.82 o 
   3  -3  11      186.85      300.46     17.42 o 
  -5  -2  11      110.84      119.12     12.13 o 
  -4  -2  11       18.38       16.17      7.46 o 
  -3  -2  11      147.38      167.96     13.06 o 
  -2  -2  11       25.80       23.06      5.61 o 
  -1  -2  11      107.20      110.25      7.79 o 
   0  -2  11        0.75        1.56      4.04 o 
   1  -2  11       89.62       91.79      6.93 o 
  -6  -1  11       17.13       17.42      7.78 o 
  -5  -1  11       38.81       52.56      9.64 o 
  -4  -1  11        1.29        7.15      6.53 o 
  -3  -1  11       51.20       45.41      8.40 o 
  -2  -1  11       33.63       17.96      9.64 o 
  -1  -1  11      111.16       94.76     12.75 o 
   0  -1  11       91.45       97.57      8.09 o 
   1  -1  11      141.42      128.25      9.33 o 
  -6   0  11      164.04      171.07     14.31 o 
  -5   0  11      255.99      255.67     15.86 o 
  -4   0  11      375.66      321.29     17.42 o 
  -3   0  11      538.62      567.73     12.93 o 
  -2   0  11      431.13      398.50     13.05 o 
  -1   0  11      585.54      566.07     14.06 o 
   0   0  11      240.39      257.79      6.76 o 
   1   0  11      223.82      203.41     13.37 o 
   2   0  11      133.62      123.48     11.51 o 
   3   0  11       35.44       39.81      8.40 o 
  -6   1  11       55.77       49.76      9.02 o 
  -5   1  11       87.58      100.46     10.58 o 
  -4   1  11      184.29      173.23     18.04 o 
  -3   1  11      108.15      105.33      4.92 o 
  -2   1  11      315.85      280.43      8.03 o 
  -1   1  11      143.16      125.03      9.95 o 
   0   1  11      183.91      182.99      6.73 o 
   1   1  11       80.48       61.37      4.66 o 
   2   1  11       46.73       34.52      8.09 o 
  -6   2  11       98.25      104.20     10.58 o 
  -5   2  11        1.94        3.95      5.75 o 
  -4   2  11      197.40      196.13      9.80 o 
  -3   2  11        0.00       -1.78      2.53 o 
  -2   2  11      174.79      162.00      5.87 o 
  -1   2  11        4.42        2.49      4.98 o 
   0   2  11      104.14      107.31      9.64 o 
   1   2  11       36.38       33.75      4.14 o 
   2   2  11       87.00       76.51      9.02 o 
  -5   3  11       41.87       42.40      4.54 o 
  -4   3  11        1.60        1.51      2.72 o 
  -3   3  11       18.53       17.03      5.29 o 
  -2   3  11        3.88       10.26      3.73 o 
   0   3  11        0.13       -3.42      4.35 o 
   1   3  11        0.10        6.52      3.05 o 
  -5   4  11       16.12       14.03      3.39 o 
  -4   4  11        1.79        0.00      2.47 o 
  -3   4  11       48.03       48.18      4.60 o 
  -2   4  11       19.33       14.31      3.73 o 
  -2  -5  12        5.00        6.95     11.66 o 
  -1  -5  12       36.83      118.81     11.20 o 
   0  -5  12       10.09      127.83      9.02 o 
  -3  -4  12        8.10        2.15      9.02 o 
  -2  -4  12        4.15        5.51      5.13 o 
   0  -4  12       12.03       99.84      7.46 o 
   1  -4  12        1.92      156.45      8.71 o 
  -4  -3  12        2.05       -0.93      6.84 o 
  -3  -3  12       42.16       43.64     24.57 o 
  -2  -3  12        3.78       -3.83      4.25 o 
  -1  -3  12        6.63       21.24      8.71 o 
   0  -3  12       16.67       80.25      7.15 o 
  -5  -2  12       33.92       31.41      8.71 o 
  -4  -2  12      113.35       99.53     11.51 o 
  -3  -2  12       88.03       71.23      9.95 o 
  -2  -2  12       49.72       50.10      6.71 o 
  -1  -2  12      104.18       89.94     12.13 o 
   0  -2  12        3.07       59.10      5.91 o 
   2  -2  12        0.21        1.87      6.53 o 
  -5  -1  12       71.07       62.83      9.95 o 
  -4  -1  12       20.36       16.80      7.15 o 
  -3  -1  12      149.60      135.92     12.13 o 
  -2  -1  12       70.67       75.18     19.59 o 
  -1  -1  12      187.17      161.63      8.57 o 
   0  -1  12       42.89       97.86     16.17 o 
   1  -1  12       72.28       68.12      9.64 o 
   2  -1  12       15.21       17.42      7.46 o 
  -5   0  12        5.98        0.62      6.53 o 
  -4   0  12      133.39      139.49     13.84 o 
  -3   0  12       31.31       32.86      5.00 o 
  -2   0  12       95.09       91.80      6.86 o 
  -1   0  12      146.52      131.26     10.89 o 
   0   0  12       76.94       87.71      9.95 o 
   1   0  12      246.07      207.77     14.00 o 
   2   0  12       76.27       68.74      9.95 o 
  -5   1  12       37.31       41.37      8.40 o 
  -4   1  12        5.76       -0.31      6.22 o 
  -3   1  12       20.28       19.28      5.29 o 
  -2   1  12       39.29       33.54      4.86 o 
  -1   1  12        3.96        0.62      4.98 o 
   0   1  12       94.56      102.95      9.95 o 
   1   1  12        2.57        1.80      2.53 o 
   2   1  12       57.02       44.50      4.89 o 
  -5   2  12       58.30       61.72      5.35 o 
  -4   2  12       97.35       88.31      5.97 o 
  -3   2  12       68.39       71.97      5.68 o 
  -2   2  12      219.90      201.73      8.66 o 
  -1   2  12       30.68       24.57      5.91 o 
   0   2  12      174.98      180.71     12.13 o 
   1   2  12       18.51       16.74      3.48 o 
  -5   3  12       97.21      115.78      6.65 o 
  -4   3  12        3.54        6.79      3.00 o 
  -3   3  12      236.42      260.78      9.86 o 
  -3   4  12       35.87       42.92      5.60 o 
  -2  -4  13       16.54       20.67     12.60 o 
  -1  -4  13       12.11       98.91      8.40 o 
   0  -4  13        7.65      158.00      8.09 o 
  -3  -3  13        0.27        1.87      6.53 o 
  -2  -3  13        0.06        8.61     10.89 o 
   0  -3  13       10.56      125.97      7.15 o 
   1  -3  13        3.61        6.22      6.22 o 
  -4  -2  13        1.28        0.93      6.84 o 
  -3  -2  13       48.36       51.63      9.33 o 
  -2  -2  13       12.49       10.73      5.28 o 
  -1  -2  13      118.36      161.74     12.44 o 
   1  -2  13      113.00      110.42     11.20 o 
  -5  -1  13        0.36       -6.22      6.22 o 
  -4  -1  13        4.27        3.11      6.84 o 
  -3  -1  13        0.63        0.62      5.91 o 
  -2  -1  13        0.83       -0.47      7.93 o 
  -1  -1  13       15.15       11.20      6.22 o 
   0  -1  13        0.02        3.42      5.91 o 
   1  -1  13       48.16       42.30      8.40 o 
  -5   0  13       88.87       77.76     10.89 o 
  -4   0  13        8.29        6.13      5.91 o 
  -3   0  13       75.66       67.68      6.28 o 
  -2   0  13       15.33        8.61      4.56 o 
  -1   0  13       40.59       30.79      7.15 o 
   0   0  13        4.11       -0.62      5.91 o 
   1   0  13       41.81       35.77      8.09 o 
  -5   1  13        1.32       -5.29      6.22 o 
  -4   1  13        2.00        3.73      6.53 o 
  -3   1  13        3.36       -1.62      3.42 o 
  -2   1  13        7.31       10.08      4.02 o 
  -1   1  13        2.58        4.98      5.29 o 
   0   1  13        0.09        3.73      5.91 o 
  -4   2  13        0.32       -2.49      5.91 o 
  -1   2  13       20.97       23.95      5.91 o 
   0   2  13       55.65       57.23      8.09 o 
  -3   3  13      168.28      181.64     13.69 o 
  -3  -2  14        9.86       10.89      7.46 o 
  -2  -2  14       24.99       26.13      8.09 o 
  -3  -1  14        2.53        8.79      4.33 o 
  -2  -1  14        2.80        5.04      4.60 o 
  -1  -1  14       17.14       19.59      7.15 o 
   0  -1  14        8.58       20.53      7.78 o 
  -4   0  14        0.05        1.87      6.84 o 
  -3   0  14       39.21       46.51      5.68 o 
  -2   0  14       11.57       10.84      4.48 o 
  -1   0  14       26.93       14.93      6.22 o 
  -3   1  14        9.42       11.82      7.46 o 
  -2   1  14        1.78        3.73      4.67 o 
  -1   1  14        0.74       -2.80      4.98 o 
                                                 
